# Supplementary material for: Meta-Analytic Modeling to Define Decision Thresholds for Cerebrospinal Fluid Heparin-Binding Protein in Healthcare-Associated Ventriculitis and Meningitis
Source: Diagnostics (Basel). 2026 Apr 7;16(7):1110. doi: 10.3390/diagnostics16071110 (PMC13074188; doi:10.3390/diagnostics16071110)
Supplement: Supplementary file 1 [file diagnostics-16-01110-s001.zip]

Archive with 1 entries (1 files):
- diagnostics-4217052-supplementary.pdf
